# Supplementary material for: Data on population density, growth, survival, water quality, larval stage index and ingestion rate of selected microalgae of portunids crabs at different feeding regimes
Source: Data Brief. 2019 Aug 28;26:104438. doi: 10.1016/j.dib.2019.104438 (PMC6743005; doi:10.1016/j.dib.2019.104438)
Supplement: Multimedia component 1 [file mmc1.xlsx]

## Sheet: Population Density Mud Crab
Days	Population density (Ind./L)
	A1				A2				A3				B1				B2				B3
	I	II	III	mean	I	II	III	mean	I	II	III	mean	I	II	III	mean	I	II	III	mean	I	II	III	mean
1	20	13	24	19	38	12	37	29	45	32	38	38.3333	50	22	50	40.6667	40	10	11	20.3333	15	100	11	42
2	40	20	20	26.6667	100	3	2	35	100	20	30	50	80	90	50	73.3333	70	40	10	40	250	50	10	103.333
3	60	20	10	30	40	50	30	40	10	20	30	20	30	40	60	43.3333	20	30	20	23.3333	50	20	30	33.3333
4	50	10	20	26.6667	70	30	100	66.6667	40	40	10	30	50	60	90	66.6667	20	50	20	30	40	20	80	46.6667
5	30	40	40	36.6667	50	30	50	43.3333	60	90	40	63.3333	40	50	30	40	40	30	20	30	30	40	50	40
6	10	30	50	30	40	60	20	40	20	30	0	16.6667	40	60	50	50	20	40	20	26.6667	40	50	60	50
7	20	10	20	16.6667	40	50	10	33.3333	10	0	10	6.66667	10	20	0	10	60	20	10	30	40	10	30	26.6667
8	50	20	20	30	30	20	20	23.3333	30	0	20	16.6667	10	10	30	16.6667	40	40	30	36.6667	10	30	20	20
9	40	0	20	20	40	40	20	33.3333	10	0	10	6.66667	10	0	10	6.66667	100	10	40	50	10	10	30	16.6667
10	50	40	20	36.6667	30	50	20	33.3333	10	0	10	6.66667	10	10	0	6.66667	30	10	30	23.3333	40	10	30	26.6667
11	30	2	4	12	12	18	36	22	2	1	3	2	2	4	0	2	7	3	1	3.66667	7	8	9	8
12	13	7	2	7.33333	14	20	18	17.3333	4	1	3	2.66667	2	4	1	2.33333	16	1	10	9	6	11	16	11
13	4	7	6	5.66667	9	9	18	12	0	0	1	0.333333	0	0	1	0.333333	14	8	7	9.66667	4	6	4	4.66667
14	6	6	4	5.33333	7	6	18	10.3333	0	1	0	0.333333	0	0	0	0	7	8	3	6	9	7	19	11.6667
15	6	5	3	4.66667	7	8	20	11.6667	0	1	0	0.333333	1	0	0	0.333333	8	7	12	9	6	3	4	4.33333
16	6	8	30	14.6667	10	18	40	22.6667	0	0	0	0	1	0	0	0.333333	11	3	2	5.33333	10	7	3	6.66667
17	44	11	4	19.6667	7	7	52	22	0	0	0	0	0	0	1	0.333333	17	57	26	33.3333	14	4	5	7.66667
18	31	43	14	29.3333	5	7	30	14	0	0	0	0	0	0	0	0	50	10	26	28.6667	4	3	4	3.66667
19	5	4	47	18.6667	22	7	1	10	1	0	0	0.333333	0	0	0	0	35	15	10	20	15	2	1	6
20	4	7	37	16	34	3	21	19.3333	0	0	0	0	0	0	0	0	3	18	11	10.6667	16	3	18	12.3333
	A1	A2	A3	B1	B2	B3		A (Without artificial feed)	B (With artificial feed)	Standar Deviation (A)	Standar Deviation (B)	Standard Error (A)	Standard Error (B)
1	19	29	38.3333	40.6667	20.3333	42	1	28.7778	34.3333	9.66858	12.1427	5.58216	7.01057
2	26.6667	35	50	73.3333	40	103.333	2	37.2222	72.2222	11.8243	31.6813	6.82678	18.2912
3	30	40	20	43.3333	23.3333	33.3333	3	30	33.3333	10	10	5.7735	5.7735
4	26.6667	66.6667	30	66.6667	30	46.6667	4	41.1111	47.7778	22.1944	18.3586	12.814	10.5993
5	36.6667	43.3333	63.3333	40	30	40	5	47.7778	36.6667	13.8778	5.7735	8.01234	3.33333
6	30	40	16.6667	50	26.6667	50	6	28.8889	42.2222	11.7063	13.4715	6.75863	7.77778
7	16.6667	33.3333	6.66667	10	30	26.6667	7	18.8889	22.2222	13.4715	10.7152	7.77778	6.1864
8	30	23.3333	16.6667	16.6667	36.6667	20	8	23.3333	24.4444	6.66667	10.7152	3.849	6.1864
9	20	33.3333	6.66667	6.66667	50	16.6667	9	20	24.4444	13.3333	22.6895	7.698	13.0998
10	36.6667	33.3333	6.66667	6.66667	23.3333	26.6667	10	25.5556	18.8889	16.4429	10.7152	9.49334	6.1864
11	12	22	2	2	3.66667	8	11	12	4.55556	10	3.09719	5.7735	1.78816
12	7.33333	17.3333	2.66667	2.33333	9	11	12	9.11111	7.44444	7.49321	4.53791	4.3262	2.61996
13	5.66667	12	0.333333	0.333333	9.66667	4.66667	13	6	4.88889	5.84047	4.67063	3.372	2.69659
14	5.33333	10.3333	0.333333	0	6	11.6667	14	5.33333	5.88889	5	5.83413	2.88675	3.36833
15	4.66667	11.6667	0.333333	0.333333	9	4.33333	15	5.55556	4.55556	5.71872	4.3376	3.3017	2.50432
16	14.6667	22.6667	0	0.333333	5.33333	6.66667	16	12.4444	4.11111	11.4956	3.33888	6.63697	1.92771
17	19.6667	22	0	0.333333	33.3333	7.66667	17	13.8889	13.7778	12.0846	17.328	6.97703	10.0043
18	29.3333	14	0	0	28.6667	3.66667	18	14.4444	10.7778	14.6717	15.6003	8.47072	9.00686
19	18.6667	10	0.333333	0	20	6	19	9.66667	8.66667	9.17121	10.2632	5.295	5.92546
20	16	19.3333	0	0	10.6667	12.3333	20	11.7778	7.66667	10.3351	6.69162	5.96699	3.86341

## Sheet: LSI Mud Crab
Mean Larvae stadia index (LSI)
Day after stocked	A (without artificial feed)	B (with artificial feed)		Standard Error (A)	Standard Error (B)
2	1	1		0	0
3	1	1.07		0	0.07
4	1.53	1.37		0.09	0.09
5	1.83	1.83		0.12	0.12
6	1.9	1.9		0.1	0.15
7	2.07	2.17		0.03	0.33
8	2.5	2.23		0.41	0.52
9	2.67	2.47		0.47	0.48
10	3	3		0	0
11	3.55	3.35		0.15	0.4
12	3.6	3.35		0.1	0.15
13	4.15	4.25		0.2	0.35
14	4.05	4.25		0.2	0.4
15	4.75	4.6		0.15	0.2
16	4.55	4.45		0.2	0.55
17	4.9	4.75		0.25	0.05
18	4.9	5.05		0.15	0.35
19	5.2	5.35		0.35	0.2
20	5.2	5.3		0.3	0.2
Day after stocked	A1	A2	A3	Mean	Standard Deviation	Standard Error		Day after stocked	B1	B2	B3	Mean	Standard Deviation	Standard Error
2	1	1	1	1	0	0		2	1	1	1	1	0	0
3	1	1	1	1	0	0		3	1	1.2	1	1.06667	0.11547	0.0666667
4	1.7	1.5	1.4	1.53333	0.152753	0.0881917		4	1.4	1.5	1.2	1.36667	0.152753	0.0881917
5	2	1.9	1.6	1.83333	0.208167	0.120185		5	1.6	2	1.9	1.83333	0.208167	0.120185
6	2	2	1.7	1.9	0.173205	0.1		6	1.6	2.1	2	1.9	0.264575	0.152753
7	2.1	2.1	2	2.06667	0.057735	0.0333333		7	1.7	2.8	2	2.16667	0.568624	0.328295
8	3	2.4	1.6	2.33333	0.702377	0.405518		8	1.2	2.9	2.6	2.23333	0.907377	0.523874
9	3	3	1.6	2.53333	0.80829	0.466667		9	1.5	3	2.9	2.46667	0.83865	0.484195
10	3	3		3	0	0		10		3	3	3	0	0
11	3.7	3.4		3.55	0.212132	0.15		11		3.6	2.8	3.2	0.565685	0.4
12	3.7	3.5		3.6	0.141421	0.1		12		3.4	3.1	3.25	0.212132	0.15
13	4.1	3.7		3.9	0.282843	0.2		13		4.4	3.7	4.05	0.494975	0.35
14	4.1	3.7		3.9	0.282843	0.2		14		4.4	3.6	4	0.565685	0.4
15	4.9	4.6		4.75	0.212132	0.15		15		4.8	4.4	4.6	0.282843	0.2
16	4.7	4.3		4.5	0.282843	0.2		16		4.7	3.6	4.15	0.777817	0.55
17	5	4.5		4.75	0.353553	0.25		17		4.3	4.4	4.35	0.0707107	0.05
18	5	4.7		4.85	0.212132	0.15		18		5.3	4.6	4.95	0.494975	0.35
19	5.3	4.6		4.95	0.494975	0.35		19		5.4	5	5.2	0.282843	0.2
20	5.3	4.7		5	0.424264	0.3		20		5.4	5	5.2	0.282843	0.2

## Sheet: Percentage of M of Mud crab
	Sampling conducted at day 20
		Sampling 1			Sampling 2			Sampling 3			Sampling 4			Mean	Standar Deviation
		Amount of sample/litre	Amount of M	Percentage of M	Amount of sample/litre	Amount of M	Percentage of M	Amount of sample/litre	Amount of M	Percentage of M	Amount of sample/litre	Amount of M	Percentage of M
	A1	4	0	0	7	1	14.2857	37	2	5.40541	10	2	20	9.92278	8.93409
	A2	34	1	2.94118	3	1	33.3333	21	1	4.7619	8	0	0	10.2591	15.5074
														10.0909	12.2208
	B2	3	1	33.3333	18	6	33.3333	11	2	18.1818	16	5	31.25	29.0246	7.29495
	B3	16	0	0	3	0	0	18	2	11.1111	3	0	0	2.77778	5.55556
														15.9012	6.42525

## Sheet: Survival Rate of Mud Crab
		Density of Zoea 1 (Ind.)	Z5+M harvested (Ind.)	Crablet harvested (Ind.)	Survival (Z1 to Z5+M) (%)	Survival (Z5+M to Crablet) (%)	Survival (Z1 to Crablet) (%)
	A1	8900	222	99	2.49438	44.5946	1.11236
	A2	8900	815	39	9.1573	4.78528	0.438202
	A3	15550	0	0	0	0	0
	Mean				3.8839	16.46	0.516854
	SD				4.73414	24.4825	0.560335
	B1	8900	0	0	0	0	0
	B2	15550	951	110	6.11576	11.5668	0.707395
	B3	8900	196	11	2.20225	5.61224	0.123596
	Mean				2.77267	5.72634	0.276997
	SD				3.09752	5.78423	0.377824

## Sheet: Water Quality of Mud Crab
	Parameter	A1	A2	A3	Average	Standar Deviation
	TAN (total ammonia nitrogen)	0.1752	0.195	0.144	0.1714	0.0257115
	Nitrit	0.727	0.418	0.758	0.634333	0.18799
	BOT (total Organic Matter)	50.05	36.91	33.78	40.2467	8.63297
	TBV (total vibrio)	1120	2290	2620	2010	788.226
	Parameter	B1	B2	B3	Average	Standar Deviation
	TAN (total ammonia nitrogen)	0.224	0.185	0.319	0.242667	0.0689227
	Nitrit	0.409	1.086	0.57	0.688333	0.353673
	BOT (total Organic Matter)	40.66	36.28	36.91	37.95	2.36797
	TBV (total vibrio)	1540	16400	4515	7485	7862.61

## Sheet: Carapace Size of crablet
A1	CW	CL	Weight		B2	CW	CL	Weight
1	0.44	0.38	0.02		1	0.43	0.35	`
2	0.32	0.31	0.02		2	0.5	0.39	0.03
3	0.3	0.25	0.01		3	0.32	0.25	0.01
4	0.47	0.36	0.03		4	0.32	0.29	0.01
5	0.31	0.27	0.01		5	0.39	0.26	0.01
6	0.45	0.34	0.02		6	0.29	0.25	0.01
7	0.45	0.33	0.02		7	0.28	0.24	0.01
8	0.41	0.32	0.02		8	0.32	0.26	0.01
9	0.46	0.35	0.02		9	0.43	0.34	0.02
10	0.42	0.34	0.02		10	0.37	0.34	0.02
mean	0.403	0.325	0.019		mean	0.365	0.297	0.0144444
A2	CW	CL	Weight		B3	CW	CL	Weight
1	0.39	0.31	0.02		1	0.44	0.32	0.02
2	0.43	0.34	0.03		2	0.32	0.29	0.01
3	0.45	0.33	0.02		3	0.43	0.34	0.02
4	0.4	0.36	0.02		4	0.3	0.32	0.01
5	0.31	0.25	0.01		5	0.45	0.34	0.02
6	0.35	0.32	0.02
7	0.35	0.33	0.02		mean	0.388	0.322	0.016
8	0.42	0.35	0.03
9	0.47	0.35	0.03
10	0.31	0.28	0.01
mean	0.388	0.322	0.021
mean (A)	0.3955	0.3235	0.02		mean (B)	0.3765	0.3095	0.0152222
SD	0.0106066	0.00212132	0.00141421		SD	0.0162635	0.0176777	0.00109994

## Sheet: Ingestion Rate blue crab
Mean ingestion rate of four different microalgae used by individual crab larvae after 24 hour for Z1 till Z4.
Mean of Chaetoceros sp. ingested by individual crab larvae after 24 hours in control and treatment for Z1 till Z4
FC2 (without larvae: control)					Replication
Crab stages	R1	R2	R3	R4	R5	R6	R7	R8	R9	R10	Mean±sd
Z1	42246.8	42531.1	41984.3	42152.5	41939.5	42374.9	41664.6	42210.6	41408.9	42098.3	42,061.15± 331.54
Z2	39978.4	39413.3	40149.2	40588.2	39960.6	40348	39751.6	40446.7	39869.6	39885.4	40,039.11±351.45
Z3	12833.3	12697.4	14292.9	13441.5	14617	11654.6	12776.8	14189.6	12564.6	14300	13,336.77±978.74
Z4	12956.1	12499.6	15279.6	17432.7	15489.5	13789.8	13868.2	15876.2	14989	13876	13,526.77± 1059.79
FT2 (with larvae)
Crab stages	R1	R2	R3	R4	R5	R6	R7	R8	R9	R10	Mean±sd
Z1	41694.3	42999.6	42372.8	42086.6	42505.4	41387.4	41661.3	41475.2	40864.1	41248.4	41,829.5± 651.87
Z2	39339.5	38601.6	39450	38905.8	39761.2	38747.9	39722.8	39451.9	40834.2	40820.1	39,563.50±905.22
Z3	13546.8	14107.1	11626.2	13121.7	13775.2	13833.5	13637.9	12923.1	12059.9	13472.9	13,210.43±802.76
Z4	14646	13451	11243	14675	13976	13653	13755	13424	13579	13244	13,564.60± 951.09
Note: FC2=Mean final no. of microalgae after 24 h in control; FT2=Mean final no. of microalgae after 24 h in treatment.
Mean of Chaetoceros sp. ingested (ind/40ml) by individual crab larvae after 24 hours for Z1 till Z4
	IC1/IT1		FC2		FT2		AC3=FC2-IC1	AT3=(IT1+AC3)-FT2
Crab stages	mean±sd	Round-up mean	mean±sd	Round-up mean	mean±sd	Round-up mean
Z1	41541.1±547.83	41541.1	42,061.15± 331.54	42061.2	41,829.5± 651.87	41829.5	520.05	231.65
Z2	38,905.77±318.03	38905.8	40,039.11±351.45	40039.1	39,563.50±905.22	39563.5	1133.34	475.61
Z3	11,868.03±110.80	11868	13,336.77± 978.74	13336.8	13,210.43± 802.76	13210.4	1468.74	126.34
Z4	11,878.03±110.80	11878	13,526.77± 1059.79	13526.8	13,262.00± 758.05	13262	1648.74	264.77
Note: IC1=Mean initial no. of microalgae before 24 h in control; FC2=Mean final no. of microalgae after 24 h in control; AC3=Mean actual no. of microalgae increment after 24 h; IT1=Mean initial no. of microalgae before 24 h in treatment; FT2=Mean final no. of microalgae after 24 h in treatment; AT3=Mean actual no. of microalgae ingested by individual larvae after 24 h.
Mean of Chlorella sp. ingested by individually crab larvae after 24 h in control and treatment for Z1 till Z4 (E2:T2)
FC2 (without larvae)					Replication
Crab stages	R1	R2	R3	R4	R5	R6	R7	R8	R9	R10	Mean±sd
Z1	21922.2	22223.3	21276.1	25067.9	22524.3	28269.6	25352.4	25831.7	27059.6	26852.7	24,638.00± 2473.27
Z2	28170.5	28755.1	29105.7	28566.1	28874	28645.2	28636	28165.7	29293	29178.3	28,738.98±387.87
Z3	20934.6	19411	19608	18618.4	19174.8	20317.2	20281.2	19995.8	19406.5	18884.8	19,663.22±715.35
Z4	19657	19653	19754	19643	19764	19344.1	18098.1	19865	19856.1	19438.1	19,507.24± 522.35
FT2 (with larvae)					Replication
Crab stages	R1	R2	R3	R4	R5	R6	R7	R8	R9	R10	Mean±sd
Z1	24019.4	23564.8	21765.6	24879.5	21953	23357.4	22588.9	23254.8	23846.1	25453.3	23,468.28±1,174.44
Z2	27069.3	26361.4	26497	26964.6	27873.7	29076.6	27073.7	26497.2	28836.4	27717.4	27,396.73±961.14
Z3	17022.8	17851.8	19529.2	18980.2	20140.1	16348.9	15345.3	17337.8	18323.8	19409.9	18,028.98±1,533.05
Z4	17544.3	18758	18765.8	18909.1	19876.1	19786.6	19877.6	19756.9	19089.7	19878.1	19,224.22±763.50
Mean of Chlorella sp. ingested by individually crab larvae after 24 hours for Z1 till Z4
	IC1/IT1		FC2		FT2		AC3=FC2-IC1	AT3=(IT1+AC3)-FT2
Crab stages	mean±sd	Round-up mean	mean±sd	Round-up mean	mean±sd	Round-up mean
Z1	19,861.23±402.71	19861.2	24,638.00± 2473.27	24638	23,468.28± 1174.44	23468.3	4776.77	1169.72
Z2	26,636.03±130.89	26636	28,738.98±387.87	28739	27,396.73±961.14	27396.7	2102.95	1342.25
Z3	18,184.77±102.22	18184.8	19,663.22±715.35	19663.2	18,028.98±1,533.05	18029	1478.45	1634.24
Z4	18376.11±331.12	18376.1	19,507.24± 522.35	19507.2	19,224.22± 763.50	19224.2	1131.13	283.04
Note: E2:T2=Experiment 2; Treatment 2; IC1=Mean initial no. of microalgae before 24 h in control; FC2=Mean final no of microalgae after 24 h in control; AC3=Mean actual no. of microalgae increment after 24 h; IT1=Mean initial no. of microalgae before 24 h in treatment; FT2=Mean final no of microalgae after 24 h in treatment; AT3=Mean actual no. of microalgae ingested by individual larvae after 24…
Mean of Isochrysis sp. ingested by individually crab larvae after 24 h in control and treatment for Z1 till Z4
FC2 (without larvae)					Replication
Crab stages	R1	R2	R3	R4	R5	R6	R7	R8	R9	R10	Mean±sd
Z1	42409.7	42003.5	42222	41679.5	41933.8	41690.3	41589.2	42053.7	41258.5	42109.7	41,894.97± 340.49
Z2	41836	40861.7	39932.1	40051.4	40315.1	38547	39608.4	36748.5	39341	39137.6	39,637.87±1371.27
Z3	45585	44615.4	45283.6	42722.5	42685.2	41957.9	42523.1	41556.6	41949.5	42043.4	43,092.22±1,491.22
Z4	42988.1	43662.1	44376.2	43652.2	41787.9	43542.1	42981.2	43211.2	42985.3	43112.2	43,229.86± 670.85
FT2 (with larvae)					Replication
Crab stages	R1	R2	R3	R4	R5	R6	R7	R8	R9	R10	Mean±sd
Z1	42311.2	41452.4	41312.6	41630	41858.6	41472.9	41538.5	40929.7	41964	40829.6	41,529.96±450.19
Z2	39928	39781	36836.3	35550.4	35875.3	39228.1	38662.9	36349.2	39181.2	39928.1	38,132.05±1,775.45
Z3	42604.6	41443.8	40307.5	40359.3	41212	41231.2	38058.2	38166.6	40947.4	40976.3	40,530.69±1,423.74
Z4	40211.2	40901.2	40912.3	40642	40981.2	40766.9	40234.2	40756.1	40873.1	40712.3	40,699.06±271.14
Note: E2, T3: Experiment 2; Treatment 3; FC2: Mean final no. of microalgae after 24 h in control; FT2: Mean final no. of microalgae after 24 h in treatment.
Mean of Isochrysis sp. ingested by individually crab larvae after 24 hours for Z1 till Z4 (E2:T3)
	IC1/IT1		FC2		FT2		AC3=FC2-IC1	AT3=(IT1+AC3)-FT2
	mean±sd	Round-up mean	mean±sd	Round-up mean	mean±sd	Round-up mean
Z1	39,120.9±396.81	39120.9	41,894.97± 340.49	41895	41,529.96± 450.19	41530	2774.07	365.01
Z2	39,532.05±69.84	39532.1	39,637.87±1371.27	39637.9	38,132.05±1775.445	38132.1	105.824	1505.82
Z3	41,003.67±70.05	41003.7	43,092.22±1,491.22	43092.2	40,530.69±1,423.74	40530.7	2088.55	2561.53
Z4	41,541.2±60.84	41541.2	43,229.86± 670.85	43229.9	40699.06± 271.14	40699.1	1688.66	2530.8
Note: IC1=Mean initial no. of microalgae before 24 h in control; FC2=Mean final no. of microalgae after 24 h in control; AC3=Mean actual no. of microalgae increment after 24 h; IT1=Mean initial no. of microalgae before 24 h in treatment; FT2=Mean final no. of microalgae after 24 h in treatment; AT3=Mean actual no. of microalgae ingested by individual larvae after 24 h.
Mean of Nannochloropsis sp. ingested by individually crab larvae after 24 h in control and treatment for Z1 till Z4 (E2:T4)
FC2 (without larvae)
Crab stages	R1	R2	R3	R4	R5	R6	R7	R8	R9	R10	Mean±sd
Z1	15504.9	15744.5	22908	16222.4	18244.3	16260.3	17026.1	17238.1	20180.1	17811.3	17,714.01± 2,288.79
Z2	16939.3	16003.5	17146.2	15420.4	17703.9	17146.3	16201.1	16577.3	17364	17365	16,786.70±719.40
Z3	14402	16932.7	12569.3	12439.8	13932.3	13762.8	14050.5	13998	15365.3	14042	14,149.47±1,288.81
Z4	14867	16543	12544	12543	13241	13882.8	14551	13875	15921	14764	14,273.18± 1,329.08
FT2 (with larvae)
Crab stages	R1	R2	R3	R4	R5	R6	R7	R8	R9	R10	Mean±sd
Z1	17275.7	18908.1	15470.4	17216.7	17354.8	16239.8	17704.3	18223.3	19237	17350.9	17,498.10± 1127.74
Z2	18133.6	21682.5	7720.79	11980.6	10035.5	12725.8	14407.3	14856.6	14748.9	14351.7	14,064.32±3922.83
Z3	12493	14241.3	12673.4	13739.8	13031	13180.8	14532.6	13313.6	13381	13497.8	13,408.42±637.48
Z4	12874.9	15965.6	14376	12649	13447	16346	12232.6	13243	13746	13436	13831.61± 1362.25
Note: FC2: Mean final no. of microalgae after 24 h in control; FT2: Mean final no. of microalgae after 24 h in treatment.
Mean of Nannochloropsis sp. ingested by individually crab larvae after 24 hours for Z1 till Z4
	IC1/IT1		FC2		FT2		AC3=FC2-IC1	AT3=(IT1+AC3)-FT2
Crab stages	mean±sd	Round-up mean	mean±sd	Round-up mean	mean±sd	Round-up mean
Z1	12,537.57±113.63	12537.6	17,714.01± 2288.79	17714	17,498.10± 1127.74	17498.1	5176.44	215.91
Z2	16,680.33±130.62	16680.3	16,786.70±719.40	16786.7	14,064.32±3922.83	14064.3	106.37	2722.38
Z3	12,569.33±68.89	12569.3	14,149.47±1,288.81	14149.5	13,408.42±637.48	13408.4	1580.14	741.05
Z4	12670.113±54.1	12670.1	14,273.18± 1329.08	14273.2	13831.61± 1362.25	13831.6	1603.07	441.57
Note: IC1=Mean initial no. of microalgae before 24 h in control; FC2=Mean final no. of microalgae after 24 h in control; AC3=Mean actual no. of microalgae increment after 24 h; IT1=Mean initial no. of microalgae before 24 h in treatment; FT2=Mean final no. of microalgae after 24 h in treatment; AT3=Mean actual no. of microalgae ingested by individual larvae after 24 h.

## Sheet: Daily percentage blue crab
	Mean daily percentage survival (%) of P. pelagicus larvae fed with various microalgae and feeding schemes.
				Treatment
	Days	T1	T2	T3	T4	T5
Z1	1	100%±0.00a	100%±0.00a	100%±0.00a	100%±0.00a	100%±0.00a
	2	86.23%±0.11a	88.21%±0.05a	93.09%±0.13b	90.87%±0.04a	88.45%±0.07a
	3	72.34%±0.03a	75.34%0.04a	79.96%±0.11b	78.65%±0.43b	75.65%±0.08a
Z2	4	64.43%±0.02a	66.21%±0.01a	65.28%±0.05a	67.47%±0.01a	69.23%±0.04b
	5	57.51%±0.01a	63.34%±0.23a	63.09%±0.05a	64.43%±0.03a	62.09%±0.02a
	6	50.11%±0.07a	54.21%±0.11a	54.93%±0.02a	55.02%±0.02a	57.35%±0.01b
	7	44.21%±0.08a	48.15%±0.21a	49.01%±0.02a	50.06%±0.06b	48.78%±0.05a
	8	38.30%±0.04a	42.13%±0.09a	43.45%±0.07a	44.67%±0.04a	41.29%±0.04a
	9	32.21%±0.09a	37.23%±0.03a	38.23%±0.06b	39.02%±0.08b	35.03%±0.03a
Z3	10	25.43%±0.03a	32.46%±0.05b	32.98%±0.05b	33.21%±0.07b	29.02%±0.07a
	11	20.29%±0.17a	21.54%±0.07a	23.51%±0.91a	28.03%±0.04b	24.65%±0.32a
	12	15.23%±0.12a	17.94%±0.45a	18.21%±0.34a	20.32%±0.21b	18.25%±0.42a
	13	10.47%±0.03a	11.42%±0.38a	14.51%±0.54a	18.65%±0.33a	13.31%±0.53a
Z4	14	5.45%±0.33a	6.96%±0.87a	8.93%±0.34a	10.21%±0.45b	8.35%±0.11a
	Note: T1=rotifer and Artemia only (Z1-M); T2=rotifer, Artemia and Chaetoceros sp. (Z1-M); T3=rotifer, Artemia and Chlorella sp. (Z1-M); T4=rotifer, Artemia and Isochrysis sp. (Z1-M); T5=rotifer, Artemia and Nannochloropsis sp. (Z1-M).
	Values showing different letters in rows are statistically significant (p<0.05).

## Sheet: Mean LSI blue crab
Mean number of Larvae Stage Index (LSI) of P. pelagicus larvae fed with various microalgae and fedding schemes.
					Treatment
	T1		T2		T3		T4		T5
Day	LSI	LS	LSI	LS	LSI	LS	LSI	LS	LSI	LS
1	1.0a	Z1	1.0a	Z1	1.0a	Z1	1.0a	Z1	1.0a	Z1
2	1.0a	Z1	1.0a	Z1	1.0a	Z1	1.0a	Z1	1.0a	Z1
3	1.0a	Z1	1.0a	Z1	1.0a	Z1	1.0a	Z1	1.0a	Z1
4	1.5±0.15a	Z1/Z2	1.7±0.13a	Z1/Z2	1.9±0.12a	Z1/Z2	1.6±0.32a	Z1/Z2	1.6±0.25a	Z1/Z2
5	2.0a	Z2	2.0a	Z2	2.0a	Z2	2.0a	Z2	2.0a	Z2
6	2.0a	Z2	2.0a	Z2	2.0a	Z2	2.0a	Z2	2.0a	Z2
7	2.5±0.21a	Z2/Z3	2.6±0.11a	Z2/Z3	2.7±0.13a	Z2/Z3	2.7±0.18a	Z2/Z3	2.9±0.18b	Z2/Z3
8	3.0a	Z3	3.0a	Z3	3.0a	Z3	3.0a	Z3	3.0a	Z3
9	3.0a	Z3	3.0a	Z3	3.0a	Z3	3.0a	Z3	3.0a	Z3
10	3.5±0.53a	Z3/Z4	3.6±0.19a	Z3/Z4	3.7±0.41a	Z4	3.9±0.14b	Z3/Z4	3.7±0.13a	Z3/Z4
11	4.0a	Z4	4.0a	Z4	4.0a	Z4	4.0a	Z4	4.0a	Z4
12	4.0a	Z4	4.0a	Z4	4.0a	Z4	4.0a	Z4	4.0a	Z4
13	4.5±0.14a	Z4/M	4.6±0.17a	Z4/M	4.7±0.13a	Z4/M	4.9±0.15b	Z4/M	4.7±0.18a	Z4/M
14	5.0a	M	5.0a	M	5.0a	M	5.0a	M	5.0a	M
Note: T1=rotifer and Artemia only (Z1-M); T2=rotifer, Artemia and Chaetoceros sp. (Z1-M); T3=rotifer, Artemia and Chlorella sp. (Z1-M); T4=rotifer, Artemia and Isochrysis sp. (Z1-M); T5=rotifer, Artemia and Nannochloropsis sp. (Z1-M).
Notes: LSI = 1 for Z1; LSI = 2 for Z2; LSI = 3 for Z3; LSI = 4 for Z4; LSI = 5 for M stages; LS = Larvae stages; DAH = Day After Hatching. Values showing different letters in rows are statistically significant (p<0.05).
